# Supplementary material for: Transcriptomics Analysis Reveals a Putative Role for Hormone Signaling and MADS-Box Genes in Mature Chestnut Shoots Rooting Recalcitrance
Source: Plants (Basel). 2022 Dec 13;11(24):3486. doi: 10.3390/plants11243486 (PMC9786281; doi:10.3390/plants11243486)
Supplement: Supplementary file 1 [file plants-11-03486-s001.zip]

Archive with 5 entries (5 files):
- Supplemental Figure S1.pptx
- Supplemental Figure S2.jpg
- Supplemental Figure S3.jpg
- Supplemental Figure S4.pptx
- Supplemental Tables.xlsx
