# Supplementary material for: Transcriptomics Analysis Reveals a Putative Role for Hormone Signaling and MADS-Box Genes in Mature Chestnut Shoots Rooting Recalcitrance
Source: Plants (Basel). 2022 Dec 13;11(24):3486. doi: 10.3390/plants11243486 (PMC9786281; doi:10.3390/plants11243486)
Supplement: Supplementary file 1 [file plants-11-03486-s001.zip › Supplemental Tables.xlsx]

## Sheet: Supp. TS1
			Supplemental Table S1.- List of differentialy expressed genes in the BS samples (BS_DE). The corresponding gene symbols for Quercus suber genes are given, as well as the homology for pseudogenes.
	Gene symbol	Gene name	Gene name (pseudogenes)
	LOC112011120	PHD finger protein EHD3-like
	LOC112037990	salicylate carboxymethyltransferase-like
	LOC111986793	transcription initiation factor TFIID subunit 6
	LOC112011319	uncharacterized protein LOC112011319
	LOC112029401	leucine-rich repeat extensin-like protein 3
	LOC112027474	uncharacterized protein LOC112027474 isoform X1
	LOC112017577	ethylene-responsive transcription factor RAP2-7-like
	LOC112022214	protein DCL homolog, chloroplastic
	LOC112032791	probable inactive DNA (cytosine-5)-methyltransferase DRM3 isoform X1
	LOC112014153	uncharacterized protein LOC112014153
	LOC111994747	uncharacterized protein LOC111994747 isoform X1
	LOC111995195	lncRNA
	LOC112020847	F-box protein At4g09920-like
	LOC112024961	lncRNA
	LOC112016332	zinc finger protein CONSTANS-LIKE 2-like
	LOC112028248	pseudogene	silicon efflux transporter LSI2-like
	LOC112006558	nifU-like protein 2, chloroplastic
	LOC112026558	IAA-amino acid hydrolase ILR1-like 3
	LOC112015919	uncharacterized protein LOC112015919
	LOC111994232	kirola-like
	LOC112019264	putative lysine-specific demethylase JMJ16
	LOC111999971	UPF0481 protein At3g47200-like
	LOC112026330	F-box protein FBW2
	LOC112039292	sodium/hydrogen exchanger 2-like
	LOC112016362	sugar transporter ERD6-like 5 isoform X1
	LOC111990429	gibberellin-regulated protein 1-like isoform X1
	LOC112031083	fasciclin-like arabinogalactan protein 12
	LOC112019818	NAD(P)H-quinone oxidoreductase subunit T, chloroplastic
	LOC112035955	lncRNA
	LOC112035241	uncharacterized protein LOC112035241
	LOC112028975	NAD-dependent protein deacetylase SRT1-like
	LOC112017795	NAD-dependent protein deacetylase SRT1-like isoform X1
	LOC112035469	ankyrin-1-like
	LOC111996332	uncharacterized protein LOC111996332 isoform X1
	LOC111988448	transmembrane protein 136-like isoform X1
	LOC112024795	beta-glucosidase 11-like
	LOC112024717	mediator of RNA polymerase II transcription subunit 21
	LOC112032863	pectinesterase-like
	LOC112024133	photosystem I chlorophyll a/b-binding protein 5, chloroplastic
	LOC112006497	lncRNA
	LOC112017193	protein LNK3
	LOC112021978	VIN3-like protein 2
	LOC112011901	beta-carotene hydroxylase 2, chloroplastic-like
	LOC111989600	pseudogene	clustered mitochondria protein-like
	LOC112034950	aquaporin TIP4-1-like
	LOC111990377	22.0 kDa class IV heat shock protein-like
	LOC112023421	protein LURP-one-related 15-like
	LOC112012985	malonyl-CoA:anthocyanidin 5-O-glucoside-6''-O-malonyltransferase-like
	LOC112016302	22.0 kDa class IV heat shock protein-like
	LOC112030441	MLP-like protein 43
	LOC111982983	pleiotropic drug resistance protein 1-like
	LOC112018543	threonine--tRNA ligase, chloroplastic/mitochondrial 2
	LOC112025475	uncharacterized protein LOC112025475
	LOC111992498	uncharacterized protein LOC111992498
	LOC112027940	cycloartenol-C-24-methyltransferase-like isoform X1
	LOC112039712	aspartic proteinase A1-like
	LOC112012287	uncharacterized protein LOC112012287
	LOC111994808	mitochondrial fission 1 protein A-like
	LOC111991641	mitochondrial fission 1 protein A-like
	LOC112015546	LOB domain-containing protein 21
	LOC112015725	aquaporin TIP2-1
	LOC112026388	beta carbonic anhydrase 5, chloroplastic-like isoform X1
	LOC111996928	glycerophosphodiester phosphodiesterase GDPD6-like
	LOC112030939	cytochrome P450 CYP82D47-like isoform X1
	LOC111994993	protein WVD2-like 7 isoform X1
	LOC112026471	BTB/POZ domain-containing protein At5g48800
	LOC112002930	cysteine protease XCP1-like
	LOC111987329	uncharacterized protein LOC111987329
	LOC112004836	universal stress protein PHOS34
	LOC112038594	galacturonokinase
	LOC111989384	cytochrome b561 and DOMON domain-containing protein At3g61750
	LOC112030765	uncharacterized protein LOC112030765
	LOC112030079	asparagine synthetase [glutamine-hydrolyzing]
	LOC112017119	polyubiquitin-like
	LOC112012315	lncRNA
	LOC111983205	cyclin-U4-1-like
	LOC112001716	cyclin-U4-1-like
	LOC112038495	prolycopene isomerase 1, chloroplastic
	LOC112031145	caffeic acid 3-O-methyltransferase-like
	LOC112023951	uncharacterized protein LOC112023951
	LOC111992698	protein WALLS ARE THIN 1-like
	LOC112019329	uncharacterized protein LOC112019329
	LOC112006650	stress-related protein-like
	LOC112028044	formyltetrahydrofolate deformylase 1, mitochondrial-like isoform X1
	LOC112040819	heat stress transcription factor C-1
	LOC111990944	pseudogene	uncharacterized
	LOC112034607	protein phosphatase 2C 57
	LOC112021144	uncharacterized protein LOC112021144
	LOC112025829	uncharacterized protein LOC112025829
	LOC112031720	TMV resistance protein N-like isoform X1
	LOC112019270	cryptochrome DASH, chloroplastic/mitochondrial
	LOC111993923	phosphatidylinositol N-acetylglucosaminyltransferase subunit C-like
	LOC112023453	ubiquinol oxidase, mitochondrial-like isoform X1
	LOC112003970	uncharacterized protein LOC112003970
	LOC112006463	heme-binding-like protein At3g10130, chloroplastic isoform X1
	LOC112010988	lncRNA
	LOC112020145	pseudogene	protein NAP1-like
	LOC112039264	peptidyl-prolyl cis-trans isomerase FKBP13, chloroplastic
	LOC112028689	galactinol synthase 1-like
	LOC112027387	probable galacturonosyltransferase 12
	LOC111983234	lncRNA
	LOC112038694	protein MET1, chloroplastic
	LOC112013269	dnaJ homolog subfamily B member 1
	LOC112017872	photosystem II D1 precursor processing protein PSB27-H2, chloroplastic
	LOC112009816	uncharacterized protein LOC112009816 isoform X1
	LOC112039002	beta-glucosidase 17-like isoform X1
	LOC112029889	putative BPI/LBP family protein At1g04970 isoform X1
	LOC112024367	extracellular ribonuclease LE-like
	LOC112009827	UPF0603 protein At1g54780, chloroplastic
	LOC112022215	uncharacterized protein LOC112022215
	LOC112005517	pseudogene	chlorophyll a-b binding protein of LHCII type 1-like
	LOC111998712	gibberellin-regulated protein 6
	LOC112029434	probable strigolactone esterase DAD2
	LOC112038504	pseudogene	uncharacterized
	LOC112025241	probable UDP-N-acetylglucosamine--peptide N-acetylglucosaminyltransferase SEC
	LOC112029691	uncharacterized protein LOC112029691 isoform X1
	LOC111995564	uncharacterized protein LOC111995564
	LOC111986939	lncRNA
	LOC112035511	protein KINESIN LIGHT CHAIN-RELATED 1-like isoform X1
	LOC112038986	uncharacterized protein LOC112038986
	LOC112000320	3-ketoacyl-CoA synthase 20-like isoform X1
	LOC112028268	thaumatin-like protein
	LOC112007294	chitinase-like protein 2
	LOC112025957	chitinase-like protein 2
	LOC112032223	LOW QUALITY PROTEIN: beta-amylase 3, chloroplastic-like
	LOC111989277	glucan endo-1,3-beta-D-glucosidase isoform X1
	LOC112015692	21 kDa protein-like
	LOC112032801	carboxyl-terminal-processing peptidase 2, chloroplastic-like
	LOC111994196	probable glucuronoxylan glucuronosyltransferase IRX7
	LOC112022841	lncRNA
	LOC112011756	laccase-4-like
	LOC112002817	G-type lectin S-receptor-like serine/threonine-protein kinase At4g03230
	LOC112031480	homeobox-leucine zipper protein ATHB-14-like isoform X1
	LOC111983981	putative disease resistance protein RGA1
	LOC112023902	KAT8 regulatory NSL complex subunit 3
	LOC112008787	nucleotide-sugar uncharacterized transporter 2
	LOC112032057	transcription factor PRE6-like
	LOC112004414	RING-H2 finger protein ATL63
	LOC112015327	tetraspanin-19-like isoform X1
	LOC112015328	pseudogene	tetraspanin-19-like
	LOC111984736	cellulose synthase A catalytic subunit 4 [UDP-forming]
	LOC112013917	abscisic stress-ripening protein 3-like
	LOC111984252	G-type lectin S-receptor-like serine/threonine-protein kinase LECRK3
	LOC112026976	uncharacterized protein LOC112026976
	LOC111988888	AT-hook motif nuclear-localized protein 28-like
	LOC112039843	uncharacterized protein LOC112039843
	LOC111988839	protein SODIUM POTASSIUM ROOT DEFECTIVE 2
	LOC112007609	uncharacterized protein LOC112007609
	LOC111994759	putative disease resistance protein RGA1
	LOC112033244	dirigent protein 22-like
	LOC112029739	nicotinamidase 2-like
	LOC112017731	protein trichome birefringence-like 33 isoform X1
	LOC112024866	LOW QUALITY PROTEIN: glutaredoxin domain-containing cysteine-rich protein CG31559
	LOC111987343	probable cyclic nucleotide-gated ion channel 14
	LOC111985789	silicon efflux transporter LSI2-like
	LOC111993406	thioredoxin X, chloroplastic
	LOC111986970	endoglucanase 8-like
	LOC112041051	putative disease resistance protein RGA3
	LOC111992205	cysteine-rich repeat secretory protein 56-like isoform X1
	LOC111992207	cysteine-rich repeat secretory protein 56-like isoform X1
	LOC111998737	ran guanine nucleotide release factor-like
	LOC111994228	cellulose synthase-like protein E6 isoform X
	LOC112017616	lncRNA
	LOC112021158	gibberellin 20 oxidase 1-like
	LOC112016400	early light-induced protein, chloroplastic-like
	LOC112008422	potassium transporter 4
	LOC112036078	G-type lectin S-receptor-like serine/threonine-protein kinase RKS1
	LOC112033872	protein ALP1-like
	LOC112033722	hyoscyamine 6-dioxygenase-like
	LOC112033247	scarecrow-like protein 3
	LOC112015684	disease resistance-like protein DSC1
	LOC112004178	auxin-responsive protein SAUR21-like
	LOC112027372	pseudogene	disease resistance protein At4g27190-like
	LOC112040488	nicotinamidase 2-like
	LOC112012018	dihydroneopterin aldolase 2-like
	LOC111999740	zinc finger BED domain-containing protein RICESLEEPER 3-like
	LOC111989266	BTB/POZ domain-containing protein At3g22104 isoform X1
	LOC112027503	ubiquitin carboxyl-terminal hydrolase 27-like isoform X1
	LOC112036431	FT-interacting protein 1-like
	LOC111996208	G-type lectin S-receptor-like serine/threonine-protein kinase LECRK3
	LOC112022414	uncharacterized protein LOC112022414
	LOC112028559	basic leucine zipper 4-like
	LOC112031847	anthocyanidin reductase ((2S)-flavan-3-ol-forming)-like isoform X1
	LOC112006312	uncharacterized protein LOC112006312 isoform X1
	LOC111988699	uncharacterized protein LOC111988699
	LOC112040250	uncharacterized protein LOC112040250
	LOC112019069	rhodanese-like domain-containing protein 9, chloroplastic
	LOC112036156	GDSL esterase/lipase At5g03980-like
	LOC112024993	pseudogene	scopoletin glucosyltransferase-like
	LOC112022997	xanthoxin dehydrogenase-like
	LOC112031072	L-ascorbate oxidase homolog
	LOC112016418	lncRNA
	LOC112012045	probable sulfate transporter 3.4
	LOC112034355	uncharacterized protein LOC112034355
	LOC112021052	early light-induced protein, chloroplastic-like
	LOC112030825	CTP synthase
	LOC112025490	uncharacterized protein LOC112025490
	LOC111989560	protein trichome berefringence-like 7
	LOC112022887	protein SODIUM POTASSIUM ROOT DEFECTIVE 1-like
	LOC112032813	uncharacterized protein LOC112032813
	LOC112029305	uncharacterized protein LOC112029305
	LOC111985941	probable methyltransferase PMT19
	LOC111984301	probable sucrose-phosphate synthase 1
	LOC112022746	uncharacterized protein LOC112022746
	LOC112039744	probable sulfate transporter 3.4
	LOC111984613	uncharacterized protein LOC111984613
	LOC112039053	vesicle-associated membrane protein 711-like
	LOC112018582	cytochrome P450 87A3-like
	LOC112036460	putative disease resistance protein RGA3 isoform X1
	LOC111994468	GDSL esterase/lipase At4g28780-like
	LOC112041012	protein BREAST CANCER SUSCEPTIBILITY 1 homolog
	LOC112004484	receptor protein-tyrosine kinase CEPR1
	LOC112025023	GDSL esterase/lipase At1g09390-like
	LOC112039124	transcription factor DUO1-like
	LOC112027640	uncharacterized protein LOC112027640
	LOC111992195	uncharacterized protein C24B11.05-like
	LOC112040646	NDR1/HIN1-like protein 6
	LOC112025632	scarecrow-like protein 3
	LOC112040933	polygalacturonase 1 beta-like protein 2
	LOC112030463	expansin-A15-like
	LOC112004597	pseudogene	scopoletin glucosyltransferase-like
	LOC112001503	uncharacterized protein LOC112001503 isoform X1
	LOC111990167	transcription factor PAR2
	LOC112003159	uncharacterized protein LOC112003159
	LOC112005519	54S ribosomal protein L19, mitochondrial
	LOC112038693	isoleucine--tRNA ligase, cytoplasmic
	LOC112037801	TMV resistance protein N-like
	LOC111994372	probable plastid-lipid-associated protein 11, chloroplastic
	LOC112030376	GDSL esterase/lipase At1g09390
	LOC112021701	uncharacterized protein LOC112021701
	LOC112037504	long chain acyl-CoA synthetase 7, peroxisomal-like
	LOC112005203	protein BREAST CANCER SUSCEPTIBILITY 1 homolog
	LOC112015784	expansin-A15-like
	LOC111998102	uncharacterized protein LOC111998102
	LOC112022684	putative disease resistance protein At3g14460 isoform X1
	LOC111986441	secoisolariciresinol dehydrogenase-like
	LOC112023039	calcium uniporter protein 2, mitochondrial-like
	LOC112024886	protein THYLAKOID ASSEMBLY 8, chloroplastic
	LOC112027998	uncharacterized protein LOC112027998 isoform X1
	LOC112029349	lamin-like protein
	LOC112009789	COBRA-like protein 4
	LOC112015304	CASP-like protein 5C1
	LOC111992081	pseudogene	serine hydroxymethyltransferase, mitochondrial-like
	LOC111988085	probable plastidic glucose transporter 3 isoform X1
	LOC112039868	putative laccase-9
	LOC112006326	protein root UVB sensitive 5 isoform X1
	LOC112040015	nucleolar GTP-binding protein 1-like
	LOC111997130	probable glycosyltransferase At5g03795
	LOC112007313	dihydrolipoyl dehydrogenase 2, chloroplastic-like isoform X1
	LOC112004860	cytochrome P450 705A22-like
	LOC112035104	pseudogene	probable nucleoredoxin 2
	LOC111997556	amidase 1-like isoform X1
	LOC112008244	early light-induced protein, chloroplastic-like
	LOC112021050	alkane hydroxylase MAH1-like
	LOC111995699	protein ALP1-like
	LOC112017611	uncharacterized protein LOC112017611
	LOC111996784	photosynthetic NDH subunit of subcomplex B 5, chloroplastic
	LOC112000465	pseudogene	UDP-glycosyltransferase 87A1-like
	LOC112028087	disease resistance response protein 206-like
	LOC112015709	probable carboxylesterase 4, mitochondrial
	LOC112016576	BTB/POZ domain-containing protein At3g08570
	LOC112016284	CRIB domain-containing protein RIC10-like isoform X1
	LOC111990647	uncharacterized protein LOC111990647
	LOC112025130	F-box protein SKIP1-like
	LOC111998173	putative disease resistance protein RGA3
	LOC112036476	CO(2)-response secreted protease-like
	LOC112028152	HVA22-like protein e
	LOC112008821	putative disease resistance protein RGA1
	LOC112031173	glycine-rich cell wall structural protein 1.8-like
	LOC112006107	lncRNA
	LOC112038254	elongation factor 2
	LOC112016034	uncharacterized protein LOC112016034
	LOC111982902	anthocyanidin reductase ((2S)-flavan-3-ol-forming)-like
	LOC112024038	lncRNA
	LOC112011203	LEAF RUST 10 DISEASE-RESISTANCE LOCUS RECEPTOR-LIKE PROTEIN KINASE-like 1.4
	LOC112012638	RNA polymerase sigma factor sigF, chloroplastic
	LOC112015710	probable carboxylesterase 4, mitochondrial
	LOC112027601	glycine-rich RNA-binding protein 2, mitochondrial-like
	LOC112009045	ferredoxin
	LOC112002976	putative phytosulfokines 6 isoform X1
	LOC111993146	fruit protein pKIWI502-like
	LOC112038820	peroxidase 47-like
	LOC112029836	pseudogene	silicon efflux transporter LSI2-like
	LOC111986439	secoisolariciresinol dehydrogenase-like isoform X1
	LOC111995726	fruit protein pKIWI502-like
	LOC112003270	SCARECROW-LIKE protein 7 isoform X1
	LOC112034571	aquaporin PIP1-3
	LOC111999269	protein ASPARTIC PROTEASE IN GUARD CELL 1
	LOC112006003	uncharacterized protein LOC112006003
	LOC112037840	pentatricopeptide repeat-containing protein At3g62890-like
	LOC111985513	heavy metal-associated isoprenylated plant protein 7-like isoform X1
	LOC112012163	anthocyanidin 3-O-glucosyltransferase 5-like isoform X1
	LOC111998876	G-type lectin S-receptor-like serine/threonine-protein kinase SD1-13

## Sheet: Supp. TS2
			Supplemental Table S2.- List of differentialy expressed genes in the CR samples (CR_DE). The corresponding gene symbols for Quercus suber genes are given, as well as the homology for pseudogenes.
	Gene symbol	Gene name	Gene name (pseudogenes)
	LOC112030860	polyubiquitin 11-like
	LOC111999454	MADS-box protein JOINTLESS-like
	LOC112000287	MADS-box protein JOINTLESS-like
	LOC111999444	MADS-box protein JOINTLESS-like
	LOC112028181	MADS-box protein SVP-like
	LOC112030600	uncharacterized protein At4g14342
	LOC112014599	chitinase-like protein 1
	LOC112026097	ABSCISIC ACID-INSENSITIVE 5-like protein 3
	LOC112039294	lncRNA
	LOC112008680	growth-regulating factor 7-like isoform X1
	LOC111992586	MADS-box protein JOINTLESS-like
	LOC111999342	MADS-box protein JOINTLESS-like
	LOC112031164	AAA-ATPase ASD, mitochondrial-like
	LOC111994527	peptidyl-prolyl cis-trans isomerase CYP20-1
	LOC112004744	uncharacterized protein LOC112004744
	LOC111996913	uncharacterized protein LOC111996913
	LOC112008311	protein DETOXIFICATION 21-like
	LOC112003592	TMV resistance protein N-like
	LOC111987445	UDP-glycosyltransferase 87A1-like
	LOC111998752	basic 7S globulin-like
	LOC112020612	crocetin glucosyltransferase, chloroplastic-like
	LOC112033014	disease resistance protein RPP4-like isoform X1
	LOC111993345	LOW QUALITY PROTEIN: F-box/kelch-repeat protein At3g27150-like
	LOC111999317	protein EDS1L-like isoform X1
	LOC112020599	crocetin glucosyltransferase, chloroplastic-like
	LOC111989151	probable disease resistance protein At5g66900
	LOC111988137	L-lactate dehydrogenase A-like
	LOC111985066	MADS-box protein JOINTLESS-like
	LOC112004631	pseudogene	alpha-amylase/subtilisin inhibitor-like
	LOC112011064	uncharacterized protein LOC112011064
	LOC112006684	AAA-ATPase ASD, mitochondrial-like
	LOC112004624	miraculin-like
	LOC111999991	putative UPF0481 protein At3g02645
	LOC112009235	rust resistance kinase Lr10-like
	LOC112014163	germin-like protein subfamily T member 2
	LOC112003038	uncharacterized protein LOC112003038
	LOC112028117	disease resistance-like protein DSC1
	LOC112018510	putative disease resistance protein RGA3
	LOC112025641	glycine dehydrogenase (decarboxylating), mitochondrial-like
	LOC112006309	expansin-A1-like
	LOC112022812	dolichyl-diphosphooligosaccharide--protein glycosyltransferase subunit 4A
	LOC112023611	receptor homology region, transmembrane domain- and RING domain-containing protein 1-like
	LOC112039223	lncRNA
	LOC111984977	LRR receptor-like serine/threonine-protein kinase IOS1
	LOC112010335	uncharacterized protein LOC112010335 isoform X1
	LOC111990302	pseudogene	AAA-ATPase At2g18193-like
	LOC111996909	receptor-like protein EIX2
	LOC112035945	AAA-ATPase ASD, mitochondrial-like
	LOC112017433	pseudogene	putative germin-like protein 2-1
	LOC112011967	rust resistance kinase Lr10-like isoform X1
	LOC112030970	nascent polypeptide-associated complex subunit alpha-like protein 1
	LOC111994447	glutelin type-D 1-like
	LOC112010951	senescence-associated carboxylesterase 101-like
	LOC111999161	UDP-glycosyltransferase 43-like
	LOC112004646	NAC domain-containing protein 22
	LOC111999496	MADS-box protein JOINTLESS-like
	LOC112027894	AAA-ATPase ASD, mitochondrial-like isoform X1
	LOC112015446	receptor-like protein EIX2
	LOC112011041	auxilin-like protein 1 isoform X1
	LOC112004616	AAA-ATPase ASD, mitochondrial-like
	LOC112022445	disease resistance protein TAO1-like
	LOC111986303	NEDD8 ultimate buster 1
	LOC112033450	lncRNA
	LOC112012546	UDP-glycosyltransferase 43-like
	LOC112023454	chitotriosidase-1-like
	LOC111997558	disease resistance-like protein DSC1
	LOC112038251	thiosulfate sulfurtransferase 18-like
	LOC112015444	receptor-like protein EIX2
	LOC112033038	lncRNA
	LOC112024772	14 kDa proline-rich protein DC2.15-like
	LOC111991756	TMV resistance protein N-like
	LOC112020863	germin-like protein subfamily 1 member 14
	LOC112006694	senescence-associated carboxylesterase 101-like
	LOC111984215	germin-like protein subfamily 1 member 20
	LOC112026992	pseudogene	probable inactive purple acid phosphatase 1
	LOC111991547	TMV resistance protein N-like
	LOC112023382	LEAF RUST 10 DISEASE-RESISTANCE LOCUS RECEPTOR-LIKE PROTEIN KINASE-like 2.3
	LOC112022968	putative disease resistance protein At3g14460
	LOC112018574	lncRNA
	LOC112006253	inactive protein RESTRICTED TEV MOVEMENT 2-like
	LOC112023007	MADS-box protein SVP-like
	LOC112024992	germin-like protein subfamily 1 member 20
	LOC112017249	pseudogene	cytochrome P450 81E8-like
	LOC111999482	probable glutathione S-transferase
	LOC112019967	LRR receptor-like serine/threonine-protein kinase IOS1
	LOC112037142	pathogenesis-related protein 1-like
	LOC112015120	bark storage protein A-like
	LOC111985782	senescence-associated carboxylesterase 101-like
	LOC111997351	1-aminocyclopropane-1-carboxylate oxidase 1 isoform X1
	LOC112027099	alkane hydroxylase MAH1-like
	LOC112003919	protein DETOXIFICATION 42
	LOC111989040	thioredoxin-like protein CXXS1
	LOC111997034	leucine-rich repeat extensin-like protein 3
	LOC112030091	MDIS1-interacting receptor like kinase 2-like
	LOC112024252	G-type lectin S-receptor-like serine/threonine-protein kinase At4g27290 isoform X1
	LOC112039897	D-galacturonate reductase-like
	LOC112025098	disease resistance protein RPS6-like
	LOC112001673	dual specificity protein phosphatase 12-like
	LOC112031577	wall-associated receptor kinase-like 20 isoform X1
	LOC112031147	zinc finger A20 and AN1 domain-containing stress-associated protein 6-like
	LOC111984217	germin-like protein subfamily 1 member 14
	LOC112023969	probable aldo-keto reductase 2 isoform X1
	LOC112011851	transcription factor MYB8-like
	LOC112017894	18.5 kDa class I heat shock protein-like
	LOC112033498	pseudogene	probably inactive leucine-rich repeat receptor-like protein kinase At5g48380
	LOC112019943	TMV resistance protein N-like
	LOC112018333	receptor-like protein EIX2
	LOC111999337	pseudogene	MADS-box protein JOINTLESS-like
	LOC111985498	cysteine-rich receptor-like protein kinase 6
	LOC112005393	lncRNA
	LOC112013203	lncRNA
	LOC112034402	alcohol dehydrogenase-like isoform X1
	LOC112025452	E3 ubiquitin-protein ligase RGLG5-like isoform X1
	LOC112004454	lncRNA
	LOC112004821	UDP-glycosyltransferase 71K1-like
	LOC112015988	protein P21-like
	LOC111999004	transcription factor MYB41-like
	LOC112019878	endochitinase EP3-like
	LOC112006953	ATPase family AAA domain-containing protein At1g05910-like isoform X1
	LOC112032354	probable leucine-rich repeat receptor-like protein kinase At5g49770 isoform X1
	LOC112034394	endochitinase EP3-like
	LOC112035359	TMV resistance protein N-like
	LOC112027121	disease resistance protein RPM1-like
	LOC112020862	germin-like protein subfamily 1 member 20
	LOC112038699	receptor protein kinase-like protein ZAR1
	LOC112025341	toll/interleukin-1 receptor-like protein
	LOC112024912	TMV resistance protein N-like
	LOC112025368	pseudogene	beta-glucosidase 12-like
	LOC112002240	probable leucine-rich repeat receptor-like protein kinase At5g49770
	LOC111990626	uncharacterized protein LOC111990626
	LOC112007291	beta-D-xylosidase 1-like
	LOC112017749	abscisic acid receptor PYL4-like
	LOC112041130	uncharacterized protein LOC112041130 isoform X1
	LOC111986359	pseudogene	early nodulin-75-like
	LOC112004216	TMV resistance protein N-like
	LOC112023377	rust resistance kinase Lr10-like
	LOC111993023	MATH domain and coiled-coil domain-containing protein At2g05420-like
	LOC112017952	18.5 kDa class I heat shock protein-like
	LOC112015985	vacuolar-processing enzyme alpha-isozyme-like
	LOC112013262	lncRNA
	LOC112015044	TMV resistance protein N-like
	LOC112014166	germin-like protein subfamily T member 2
	LOC112010907	uncharacterized protein LOC112010907
	LOC111996430	tropinone reductase homolog At2g29150-like
	LOC112033015	disease resistance-like protein DSC1
	LOC112003685	AAA-ATPase ASD, mitochondrial-like
	LOC111997510	protein SAR DEFICIENT 1
	LOC111986368	isovaleryl-CoA dehydrogenase, mitochondrial-like
	LOC111998997	receptor-like protein EIX2
	LOC112031928	probable serine/threonine-protein kinase PIX13 isoform X1
	LOC112013866	pentatricopeptide repeat-containing protein At3g26540-like
	LOC112023653	apoptotic chromatin condensation inducer in the nucleus
	LOC111987736	protein SAR DEFICIENT 1-like
	LOC111990316	receptor-like protein EIX2
	LOC112013888	disease resistance protein RPP13-like
	LOC112001600	receptor-like protein kinase FERONIA
	LOC111994177	probable polygalacturonase
	LOC112033682	E3 ubiquitin ligase PQT3-like isoform X1
	LOC112034514	G-type lectin S-receptor-like serine/threonine-protein kinase LECRK1
	LOC112017536	germin-like protein subfamily 1 member 7
	LOC111991017	2-alkenal reductase (NADP(+)-dependent)-like
	LOC111984700	sucrose transport protein SUC2-like
	LOC111985188	GABA transporter 1-like
	LOC112009875	TMV resistance protein N-like
	LOC111992494	disease resistance protein RPS2-like
	LOC112004371	receptor-like protein EIX1
	LOC111989592	pseudogene	AAA-ATPase ASD, mitochondrial-like
	LOC111996497	probable leucine-rich repeat receptor-like serine/threonine-protein kinase At3g14840 isoform X1
	LOC111990158	tetraspanin-19-like
	LOC111986994	probable protein phosphatase 2C 72
	LOC112017971	histone-lysine N-methyltransferase ATX5 isoform X1
	LOC112034166	4-coumarate--CoA ligase-like 5
	LOC111991619	BON1-associated protein 2-like
	LOC112005621	uncharacterized protein LOC112005621
	LOC111996692	protein STRICTOSIDINE SYNTHASE-LIKE 4-like
	LOC112033007	TMV resistance protein N-like
	LOC111989510	uncharacterized protein LOC111989510
	LOC111993929	bifunctional nitrilase/nitrile hydratase NIT4B
	LOC112006032	pseudogene	probable long-chain-alcohol O-fatty-acyltransferase 5
	LOC111988990	laccase-7-like
	LOC112039501	lanC-like protein GCL1
	LOC112002081	uncharacterized protein LOC112002081
	LOC112036684	disease resistance-like protein DSC1
	LOC112019395	TMV resistance protein N-like
	LOC112038564	probable LRR receptor-like serine/threonine-protein kinase At1g53430 isoform X1
	LOC112022811	uncharacterized protein At4g08330, chloroplastic
	LOC112002946	cell wall / vacuolar inhibitor of fructosidase 1-like
	LOC112031134	uncharacterized protein LOC112031134
	LOC112007706	pseudogene	cullin-1-like
	LOC112024725	pseudogene	G-type lectin S-receptor-like serine/threonine-protein kinase At4g27290
	LOC112023823	lncRNA
	LOC111984995	uncharacterized protein LOC111984995
	LOC112035573	AAA-ATPase At2g18193-like
	LOC111987549	G-type lectin S-receptor-like serine/threonine-protein kinase At5g24080
	LOC112024098	NADPH-dependent aldo-keto reductase, chloroplastic-like
	LOC112024688	germin-like protein subfamily 1 member 14
	LOC112034188	receptor-like protein kinase FERONIA
	LOC112037332	mediator of RNA polymerase II transcription subunit 14
	LOC112016134	oligopeptide transporter 4-like
	LOC112039797	pseudogene	L-type lectin-domain containing receptor kinase S.4-like
	LOC112028434	lncRNA
	LOC112033868	ethylene-responsive transcription factor ERF107-like
	LOC111997191	heavy metal-associated isoprenylated plant protein 39-like
	LOC111987241	factor of DNA methylation 4-like
	LOC112029064	benzyl alcohol O-benzoyltransferase-like
	LOC112013889	disease resistance protein RPM1-like
	LOC112015136	cytokinin dehydrogenase 5
	LOC112001706	uncharacterized protein LOC112001706
	LOC112013212	G-type lectin S-receptor-like serine/threonine-protein kinase At4g03230
	LOC112038628	pseudogene	benzyl alcohol O-benzoyltransferase-like
	LOC111987662	uncharacterized protein LOC111987662
	LOC111991770	disease resistance-like protein DSC1
	LOC112020564	zinc finger protein CONSTANS-LIKE 13 isoform X1
	LOC112005704	MDIS1-interacting receptor like kinase 2-like
	LOC111998770	uncharacterized protein LOC111998770
	LOC112032759	probable receptor-like protein kinase At5g20050
	LOC112039144	uncharacterized protein LOC112039144
	LOC112004967	TMV resistance protein N-like
	LOC111998587	probable receptor-like protein kinase At5g20050
	LOC112037054	uncharacterized protein At2g23090-like
	LOC111989517	stearoyl-[acyl-carrier-protein] 9-desaturase 6, chloroplastic
	LOC112019835	calmodulin-binding protein 60 F-like
	LOC112027996	G-type lectin S-receptor-like serine/threonine-protein kinase At1g11330
	LOC112024857	abscisic stress-ripening protein 3-like
	LOC111993082	uncharacterized protein LOC111993082
	LOC112029905	uncharacterized protein LOC112029905
	LOC111995860	uncharacterized protein LOC111995860 isoform X1
	LOC112036423	MDIS1-interacting receptor like kinase 2-like
	LOC111998943	pyruvate kinase, cytosolic isozyme
	LOC112022446	TMV resistance protein N-like
	LOC112024939	sugar transport protein 13-like
	LOC111998590	protein PELPK2-like
	LOC112017585	basic form of pathogenesis-related protein 1-like
	LOC112018441	uncharacterized protein LOC112018441
	LOC111996546	cysteine-rich receptor-like protein kinase 10
	LOC111986245	18.5 kDa class I heat shock protein-like
	LOC111999307	uncharacterized protein LOC111999307
	LOC111991865	uncharacterized protein LOC111991865
	LOC112014169	germin-like protein subfamily T member 2
	LOC111986152	putative disease resistance protein RGA4
	LOC111988217	abscisic acid receptor PYL4-like
	LOC112029618	monooxygenase 2-like
	LOC112000993	metacaspase-1-like
	LOC112002940	uncharacterized protein LOC112002940
	LOC111986875	putative receptor-like protein kinase At4g00960
	LOC111997196	uncharacterized protein LOC111997196
	LOC112025819	glucan endo-1,3-beta-glucosidase-like
	LOC111995589	transcriptional adapter ADA2b-like
	LOC112033361	pseudogene	germin-like protein subfamily 1 member 11
	LOC111997522	endo-1,3;1,4-beta-D-glucanase-like
	LOC112013898	leucine-rich repeat receptor-like serine/threonine/tyrosine-protein kinase SOBIR1 isoform X1
	LOC112012584	uncharacterized protein LOC112012584 isoform X1
	LOC112027859	AAA-ATPase ASD, mitochondrial-like
	LOC112007789	chitinase-like protein 1
	LOC111998487	MLP-like protein 31
	LOC112001392	uncharacterized protein LOC112001392
	LOC112034130	protein GPR107
	LOC111985946	peroxidase 4-like
	LOC112035904	nitrate reductase [NAD(P)H]-like
	LOC112035318	hydroquinone glucosyltransferase-like
	LOC111985597	ER lumen protein-retaining receptor-like
	LOC112032424	serine carboxypeptidase-like 40
	LOC112024135	alpha-amylase-like
	LOC111992304	S-formylglutathione hydrolase
	LOC112011734	NADP-dependent malic enzyme
	LOC111990257	potassium transporter 10-like isoform X1
	LOC112003933	uncharacterized protein LOC112003933
	LOC112012750	germin-like protein subfamily T member 2
	LOC111999001	lncRNA
	LOC112009873	TMV resistance protein N-like
	LOC111996727	serine/threonine receptor-like kinase NFP
	LOC112027021	pseudogene	pentatricopeptide repeat-containing protein At2g27610-like
	LOC112005658	copper transporter 2-like
	LOC111983151	protein NRT1/ PTR FAMILY 5.5-like
	LOC112033154	lncRNA
	LOC111992325	NAC domain-containing protein 104-like isoform X1
	LOC111991869	receptor-like protein EIX1
	LOC112028549	uncharacterized protein LOC112028549
	LOC112005096	pseudogene	mediator of RNA polymerase II transcription subunit 19a-like
	LOC112020078	disease resistance-like protein DSC1
	LOC111986309	ankyrin repeat-containing protein ITN1-like
	LOC112005013	uncharacterized protein LOC112005013
	LOC112032035	signal recognition particle 54 kDa protein 2-like
	LOC112005536	acyl-coenzyme A oxidase 4, peroxisomal
	LOC111996896	putative F-box protein At1g65770
	LOC111988346	EG45-like domain containing protein
	LOC112006132	pseudogene	(-)-isopiperitenol/(-)-carveol dehydrogenase, mitochondrial-like
	LOC112021156	uncharacterized protein LOC112021156
	LOC112028667	TMV resistance protein N-like
	LOC112031967	TMV resistance protein N-like
	LOC112033799	L-type lectin-domain containing receptor kinase IV.2-like
	LOC112015474	lncRNA
	LOC112006818	disease resistance protein RPM1-like
	LOC112008683	probable pectinesterase/pectinesterase inhibitor 51
	LOC112023765	pseudogene	probable LRR receptor-like serine/threonine-protein kinase At3g47570
	LOC112006391	lncRNA
	LOC111994429	disease resistance protein RGA2-like
	LOC111994670	lncRNA
	LOC112040200	MDIS1-interacting receptor like kinase 2-like
	LOC112008748	staphylococcal-like nuclease CAN2 isoform X1
	LOC112004617	putative disease resistance protein At3g14460
	LOC111999710	UPF0481 protein At3g47200-like
	LOC112039791	L-type lectin-domain containing receptor kinase S.4-like
	LOC112000865	uncharacterized protein LOC112000865
	LOC112029904	uncharacterized protein LOC112029904
	LOC112017902	pseudogene	probable LRR receptor-like serine/threonine-protein kinase At1g53430
	LOC111986209	uncharacterized protein LOC111986209 isoform X1
	LOC111987414	UDP-glycosyltransferase 92A1-like isoform X1
	LOC111982939	probable LRR receptor-like serine/threonine-protein kinase At3g47570
	LOC112011349	receptor-like protein EIX1
	LOC112013084	G-type lectin S-receptor-like serine/threonine-protein kinase LECRK4
	LOC111997436	crocetin glucosyltransferase, chloroplastic-like
	LOC112026728	uncharacterized protein LOC112026728
	LOC111991530	phytosulfokine receptor 1
	LOC112034026	peroxidase 73-like
	LOC112036697	protein NTM1-like 9
	LOC112016944	putative zinc transporter At3g08650 isoform X1
	LOC112011129	UNC93-like protein 1
	LOC111993389	probable amino acid permease 7 isoform X1
	LOC112031140	isoliquiritigenin 2'-O-methyltransferase-like
	LOC112006221	probable mannitol dehydrogenase
	LOC111984856	ethylene-responsive transcription factor RAP2-3-like
	LOC112014216	sugar transporter ERD6-like 16
	LOC112029276	ABC transporter G family member 11-like isoform X1
	LOC112022598	polygalacturonase-1 non-catalytic subunit beta-like
	LOC112035042	TMV resistance protein N-like
	LOC112030339	cysteine proteinase inhibitor 5-like
	LOC112016404	G-type lectin S-receptor-like serine/threonine-protein kinase LECRK4
	LOC112017196	putative disease resistance protein RGA4
	LOC112002951	cell wall / vacuolar inhibitor of fructosidase 1-like
	LOC112033724	hyoscyamine 6-dioxygenase-like
	LOC112030338	cysteine proteinase inhibitor 5-like
	LOC112023754	putative leucine-rich repeat receptor-like serine/threonine-protein kinase At2g19230
	LOC112007566	potassium transporter 10-like isoform X1
	LOC112036254	wall-associated receptor kinase-like 8
	LOC112039226	pseudogene	universal stress protein PHOS34-like
	LOC112008600	EG45-like domain containing protein
	LOC112006262	putative disease resistance protein RGA3
	LOC112033110	crocetin glucosyltransferase, chloroplastic-like
	LOC112040545	probable disease resistance protein At5g66900 isoform X1
	LOC112024690	germin-like protein subfamily 1 member 14
	LOC112032478	TMV resistance protein N-like
	LOC112015346	putative disease resistance protein RGA3
	LOC111999674	protein HESO1-like
	LOC112011334	uncharacterized protein LOC112011334
	LOC111985818	monooxygenase 3-like
	LOC112008394	LEAF RUST 10 DISEASE-RESISTANCE LOCUS RECEPTOR-LIKE PROTEIN KINASE-like 1.1
	LOC112035933	uncharacterized protein LOC112035933
	LOC112023296	proline-rich protein 12-like
	LOC111987378	LEAF RUST 10 DISEASE-RESISTANCE LOCUS RECEPTOR-LIKE PROTEIN KINASE-like 2.1
	LOC112031997	uncharacterized protein At5g65660
	LOC111987172	uncharacterized protein LOC111987172
	LOC112008794	TMV resistance protein N-like
	LOC112002252	F-box protein SKIP23-like
	LOC112018069	ethylene-responsive transcription factor ERF098-like
	LOC111999516	pseudogene	(S)-N-methylcoclaurine 3'-hydroxylase isozyme 1-like
	LOC112010754	flavin-containing monooxygenase FMO GS-OX-like 2 isoform X1
	LOC112022513	two-component response regulator-like PRR95 isoform X1
	LOC112021204	lncRNA
	LOC112006150	cysteine-rich receptor-like protein kinase 25
	LOC112029614	monooxygenase 2-like
	LOC112025639	glycine dehydrogenase (decarboxylating) A, mitochondrial-like
	LOC111988132	ubiquitin carboxyl-terminal hydrolase 12-like
	LOC111996551	cysteine-rich receptor-like protein kinase 10
	LOC111991063	LOW QUALITY PROTEIN: probable acyl-activating enzyme 18, peroxisomal
	LOC111984142	pentatricopeptide repeat-containing protein At4g25270, chloroplastic
	LOC112034016	NEP1-interacting protein-like 1
	LOC112026959	pseudogene	disease resistance protein At4g27190-like
	LOC112010950	senescence-associated carboxylesterase 101-like
	LOC112013963	protein SRC2-like
	LOC112004442	stem-specific protein TSJT1-like
	LOC112038845	uncharacterized protein LOC112038845
	LOC112024687	germin-like protein subfamily 1 member 14
	LOC111984019	proline-rich extensin-like protein EPR1
	LOC112029579	pseudogene	polyubiquitin 11-like
	LOC111987298	cysteine proteinase inhibitor-like
	LOC112028246	uncharacterized protein LOC112028246
	LOC112009860	receptor-like protein EIX2
	LOC112024848	disease resistance protein RML1A-like
	LOC112040045	tetratricopeptide repeat protein 38
	LOC112024148	NADPH-dependent aldo-keto reductase, chloroplastic-like
	LOC112008251	cysteine proteinase inhibitor-like
	LOC111986148	alcohol-forming fatty acyl-CoA reductase-like
	LOC112026509	enolase-like
	LOC111996263	protein MICRORCHIDIA 6 isoform X1
	LOC112039192	universal stress protein PHOS34-like
	LOC112022658	probable WRKY transcription factor 74
	LOC112026067	7-deoxyloganetin glucosyltransferase-like
	LOC112040129	pyruvate decarboxylase 2
	LOC112016887	uncharacterized protein LOC112016887
	LOC111993846	ornithine decarboxylase-like
	LOC112011313	ornithine decarboxylase-like

## Sheet: Supp. TS3
Supplemental Table S3.- Number of genes detected in the BS_DE and CR_DE datasets annotated as Uncharacterized, Pseudogenes and long non-coding RNAs (lncRNAs). The proportion with respect to the total number of DEGs in each dataset is given as a percentage.
	Column1	Column2	Column3
		BS_DE	CR_DE
	Uncharacterized genes	45 (15%)	42 (10%)
	Pseudogenes	14 (4%)	25 (6%)
	lncRNAs	13 (4%)	17 (4%)

## Sheet: Supp. TS4
Supplemental Table S4.- Transcription factors detected in the BS_DE, gene symbols in the Q. suber genome and the corresponding TF family. DEGs are shown in the order of increasing p adjusted value from DESeq2 results.
	Transcription factor	Gene symbol	Family
	PHD finger protein EHD3-like	LOC112011120	Homeodomain zinc-finger
	Ethylene-responsive transcription factor RAP2-7-like	LOC112017577	AP2/ERF
	Zinc finger protein CONSTANS-LIKE 2-like	LOC112016332	Constans
	LOB domain-containing protein 21	LOC112015546	LOB domain
	Heat stress transcription factor C-1	LOC112040819	HSF
	Homeobox-leucine zipper protein ATHB-14-like	LOC112031480	HD-ZIP homeobox
	Transcription factor PRE6-like	LOC112032057	bHLH
	AT-hook motif nuclear-localized protein 28-like	LOC111988888	AT-hook
	Basic leucine zipper 4-like	LOC112028559	b-ZIP
	Transcription factor DUO1-like	LOC112039124	MYB
	Transcription factor PAR2	LOC111990167	bHLH
	Scarecrow-like protein 3	LOC112033247	GRAS
	Scarecrow-like protein 3	LOC112025632	GRAS
	Scarecrow-like protein 7	LOC112003270	GRAS

## Sheet: Supp. TS5
Supplemental Table S5.- Transcription factors detected in the CR_DE, gene symbols in the Q. suber genome and the corresponding TF family. DEGs are shown in the order of increasing p adjusted value from DESeq2 results.
	Transcription factor	Gene symbol	Family
	MADS-box protein JOINTLESS-like	LOC111999454	MADS-box
	MADS-box protein JOINTLESS-like	LOC112000287	MADS-box
	MADS-box protein JOINTLESS-like	LOC111999444	MADS-box
	MADS-box protein SVP-like	LOC112028181	MADS-box
	ABSCISIC ACID-INSENSITIVE 5-like protein 3	LOC112026097	bZIP
	MADS-box protein JOINTLESS-like	LOC111992586	MADS-box
	MADS-box protein JOINTLESS-like	LOC111999342	MADS-box
	MADS-box protein JOINTLESS-like	LOC111985066	MADS-box
	NAC domain-containing protein 22	LOC112004646	NAC
	MADS-box protein JOINTLESS-like	LOC111999496	MADS_box
	MADS-box protein SVP-like	LOC112023007	MADS_box
	Zinc finger A20 and AN1 domain-containing stress-associated protein 6-like	LOC112031147	AN1-like Zinc Finger
	Transcription factor MYB8-like	LOC112011851	MYB
	Transcription factor MYB41-like	LOC111999004	MYB
	Ethylene-responsive transcription factor ERF107-like	LOC112033868	AP2/ERF
	Zinc finger protein CONSTANS-LIKE 13	LOC112020564	Constans
	Ethylene-responsive transcription factor RAP2-3-like	LOC111984856	AP2/ERF
	Ethylene-responsive transcription factor ERF098-like	LOC112018069	AP2/ERF
	WRKY transcription factor 74	LOC112022658	WRKY
	NAC domain-containing protein 104-like	LOC111992325	NAC
	Transcriptional adapter ADA2b-like	LOC111995589	Homeodomain
	protein SAR DEFICIENT 1	LOC111997510	Calmodulin Binding Protein 60
	protein SAR DEFICIENT 1-like	LOC111987736	Calmodulin Binding Protein 60
	protein NTM1-like 9	LOC112036697	NAC

## Sheet: Supp. TS6
		Supplemental Table S6.- List of DEGs related to the Plant hormone signaling pathway detected in the KEGG analysis of the BS samples
	Gene symbol	Gene name	Plant hormone signaling route
	LOC111994731	auxin-responsive protein SAUR24-like	Auxin
	LOC111994735	auxin-responsive protein SAUR24	Auxin
	LOC112004178	auxin-responsive protein SAUR21-like	Auxin
	LOC112020557	protein TRANSPORT INHIBITOR RESPONSE 1-like	Auxin
	LOC112027098	transcription factor PIF5-like	Auxin, Ethylene
	LOC112027930	histidine-containing phosphotransfer protein 1	Cytokinin
	LOC112028496	histidine kinase 2	Cytokinin
	LOC112008236	probable protein phosphatase 2C 51	Abscisic Acid
	LOC112008365	probable protein phosphatase 2C 51	Abscisic Acid
	LOC112027257	uncharacterized protein LOC112027257(MYC2)	Jasmonic Acid, Abscisic Acid
	LOC111999242	transcription factor TGA2.2	Salicylic Acid
	LOC112000967	transcription factor PIF3-like	Gibberellin

## Sheet: Supp. TS7
		Supplemental Table S7.- List of DEGs related to the Plant hormone signaling pathway detected in the KEGG analysis of the CR samples
	Gene symbol	Gene name	Plant hormone signaling route
	LOC111999326	auxin-responsive protein SAUR72-like	Auxin
	LOC112008862	probable indole-3-acetic acid-amido synthetase GH3.1	Auxin
	LOC112011057	auxin-responsive protein IAA4-like	Auxin
	LOC112012151	auxin-induced protein 6B-like	Auxin
	LOC112012378	auxin-responsive protein IAA11	Auxin
	LOC112012600	auxin-responsive protein IAA29-like	Auxin
	LOC112016936	auxin-responsive protein SAUR32	Auxin
	LOC112027582	auxin-responsive protein IAA1	Auxin
	LOC112038710	auxin-responsive protein IAA32	Auxin
	LOC112040183	auxin-responsive protein SAUR50	Auxin
	LOC112022146	xyloglucan endotransglucosylase/hydrolase protein 22	Auxin, Brassinosteroid
	LOC112028409	xyloglucan endotransglucosylase/hydrolase protein 22	Auxin, Brassinosteroid
	LOC112003119	basic form of pathogenesis-related protein 1-like	Salicylic Acid
	LOC112017585	basic form of pathogenesis-related protein 1-like	Salicylic Acid
	LOC112017586	basic form of pathogenesis-related protein 1-like	Salicylic Acid
	LOC112017597	basic form of pathogenesis-related protein 1-like	Salicylic Acid
	LOC112029774	basic form of pathogenesis-related protein 1-like	Salicylic Acid
	LOC112037142	pathogenesis-related protein 1	Salicylic Acid
	LOC112005017	BTB/POZ domain and ankyrin repeat-containing protein NPR2	Salicylic Acid, Jasmonic Acid
	LOC111988156	EIN3-binding F-box protein 1	Ethylene
	LOC112018099	ethylene-responsive transcription factor 1B	Ethylene
	LOC111988217	abscisic acid receptor PYL4	Abscisic Acid
	LOC112017749	abscisic acid receptor PYL4	Abscisic Acid
	LOC112026097	ABSCISIC ACID-INSENSITIVE 5-like protein 3	Abscisic Acid
	LOC112009940	two-component response regulator ORR9	Cytokinin
	LOC112009988	two-component response regulator ORR9	Cytokinin
	LOC112001486	gibberellin receptor GID1B	Gibberellins
	LOC112032561	probable serine/threonine-protein kinase At4g35230	Brassinosteroids

## Sheet: Supp. TS8
Supplemental Table S8.- Sequences of the primers used in the qRT-PCR experiments. Primers were designed with Primer Express version 3.0 (Applied Biosystems).
	GENE	FORWARD	REVERSE
	ACTINA-2	GCCCCACGAGCTGTGTTC	TCTGGCCCATTCCAACCA
	ELONGATION FACTOR-1	TTGTGCCGTCCTCATTATTGACT	TCACGGGTCTGACCATCCTT
	UBIQUITIN-3	AGGAATCAACCCTTCACCTTGTC	GAACTCTCCACCTCCAAAGTGATG
	MBS-2	TCTCTCAAGTTGGGGCTACC	GCTCTGAGCTAGGATTTGTATTACT
	MBJ-3	GCTCTCTCTTGAGCTACAGGGTA	CCATTCCATGAAGCTCTTCTCCC
	MBJ-5	GTACGCCAGCTCAAGTATGC	AGGTACTTTTCTCAAGCAGCAG
	AUX/IAA9	GATGCTCGTGGGTGATGTC	CCACAGCCCTTGGAGCTAGT
	AUX/IAA16	CCCATCCAAGGCACAAGTTG	AGCCTTTTCGGCTTCATCGT
	SHORT-ROOT1	AGATGGGCTCGGAGATTGC	CCTCCTCAACAAAGCTCTCACA
	ENOD93	GGCAGCCGTTGTTGCTACTA	CGCTTGTGCAGTGTGATTGA
	UGT 79B9	GGAACTTACTAGTGAAGGCATGCA	ACGTAATCGGGTTCATATGTAGCA
	RAP2.12-like	CATAGAGGCATTGTTCAGCGG	CATGTTCAGAAATCTCCCCCA
